# Supplementary material for: Stabilization Effect of Intrinsically Disordered Regions on Multidomain Proteins: The Case of the Methyl-CpG Protein 2, MeCP2
Source: Biomolecules. 2021 Aug 16;11(8):1216. doi: 10.3390/biom11081216 (PMC8391517; doi:10.3390/biom11081216)
Supplement: Supplementary file 1 [file biomolecules-11-01216-s001.zip]

Archive with 1 entries (1 files):
- biomolecules-1315098-supplementary.pdf
